# Supplementary material for: Brain-wide microstrokes affect the stability of memory circuits in the hippocampus
Source: Nat Commun. 2025 Apr 11;16:3462. doi: 10.1038/s41467-025-58688-4 (PMC11992252; doi:10.1038/s41467-025-58688-4)
Supplement: Supplementary file 4 — Source Data [file 41467_2025_58688_MOESM4_ESM.xlsx]

## Sheet: Figure 1
Panel F	Task performance [bits]
Estimated number of microspheres in brain	Healthy	Early Post	Late Post
57.6435	0.870518	0.578371	0.830473
3259.67	0.481066	0.542076	1.05882
4564.95	0.649647	0.202446	1.82952
3787.27	0.446476	0.411623	1.09181
105.84	1.67295	1.55514	1.52795
1227.2	1.29845	2.25194	1.95536
401.981	0.776455	0.972134	1.01094
147.385	0.68215	1.48151	1.26857
2081.68	0.872762	1.63526	1.35036
30.2646	0.934841	0.997192	0.576441
164.044	0.826842	0.80093	0.646068
71.252	1.56714	1.7014	1.02531
55.616	1.43691	1.32071	1.46538
61.8407	0.602584	0.748919	1.37717
38.9562	2.11228	1.3942	1.82996
224.147	1.52853	1.52103	1.67105
249.409	1.37107	2.21261	2.11113
323.075	1.92654	1.26378	1.34672
41.1545	1.97859	1.3091	1.38166
84.8064	1.92387	1.46633	1.56529
18.5548	1.48056	1.45892	1.43332
Panel G left	Place cell ratio
Task performance [bits]	Healthy	Early Post	Late Post
0.578371			0.00302142
0.849759	0.0248392
0.870518		0.00963959
0.481066		0.00702042
0.542076			0.0267574
1.04765	0.0657949
0.202446			0.0015873
0.649647		0
1.71506	0.0114957
0.411623			0.0397017
0.446476		0.032457
1.06642	0.0279156
1.55514			0.0384367
1.58588	0.0129397
1.67295		0.0165678
1.29845		0.094893
1.96743	0.0742105
2.25194			0.0895693
0.776455		0.0293417
0.972134			0.0343179
0.999759	0.0394919
0.68215		0.0032258
1.2561	0.00838633
1.48151			0.0106998
0.872762		0.0166841
1.40406	0.0144369
1.63526			0.0271012
0.579558	0.0510412
0.934841		0.0365375
0.997192			0.0438281
0.663188	0.0494087
0.80093			0.0694894
0.826842		0.0622743
0.95624	0.0636554
1.56714		0.166506
1.7014			0.151757
1.29135			0.133796
1.29913	0.155727
1.43691		0.123094
0.602584		0.0326874
0.751495			0.0485403
1.33241	0.0752535
1.43799			0.118524
1.65688	0.111887
2.11228		0.137257
1.33673			0.0259777
1.52853		0.0050505
1.67105	0.0156874
1.37107		0.065852
2.17216	0.119064
2.43182			0.0971985
1.28656			0.159538
1.43223	0.152777
1.92654		0.115926
1.24109			0.0877001
1.45409	0.071681
1.97859		0.103264
1.57013	0.116814
1.58434			0.0914442
1.92387		0.122553
1.38228	0.0333158
1.44608			0.0317658
1.48056		0.0252565
Panel G right	Healthy			Early Post			Late Post
	Mean	95% CI lower limit	95% CI upper limit	Mean	95% CI lower limit	95% CI upper limit	Mean	95% CI lower limit	95% CI upper limit
Place cell ratio	0.5	0.8908	-0.3161	0.7976	0.9617	0.2123	0.8443	0.9712	0.3447
Within-session stability	0.2183	0.7999	-0.5748	0.6239	0.9228	-0.1441	0.6542	0.9301	-0.0936
Mean firing rate	0.5932	0.9153	-0.1915	0.6094	0.9193	-0.167	0.7482	0.9513	0.09215
Panel J	Stroke									Sham
Healthy	26.5766	2.43902	9.60961	11.7647	21.7949	0	5.51724	15.2778	27.1642	3.6855	4.08922	11.5152	10.0257	22.3881	25.4237	26.3736	23.0769	10.4895	30.1418	5.89888
Early post	0	0	1.44092	6.30631	10.9589	0	0	2.0202	5.36398	1.57233	1.17188	11.0738	13.6729	27.3616	31.1284	28.3333	14.5833	11.2805	19.8582	1.75879
Late post	4.7619	0	4.14201	18.3761	29.1139	0	17.4825	13.1455	10.443	0.334448	13.3829	19.5719	17.0604	45.7227	35.9223	45.8763	27.4576	28.254	29.3919	5.6
Panel K	Stroke									Sham
Healthy	27.027	3.65854	9.90991	12.2172	21.7949	0.675676	6.2069	15.2778	27.1642	3.9312	4.08922	11.5152	10.0257	22.6866	25.4237	26.3736	23.4266	10.8392	30.1418	5.89888
Early post	2.55102	0	19.0202	12.6126	20.548	0.632911	1.86916	7.57576	6.89655	0.628931	3.51562	1.34228	13.6729	10.4235	7.393	3.88889	11.4583	1.52439	6.02837	1.75879
Late post	10.582	0	11.5385	7.26496	6.32911	7.63359	0	13.615	31.6456	0	11.5242	6.42202	14.6982	10.9145	22.9774	6.70103	21.3559	4.7619	16.2162	10.6667
Panel L	Stroke									Sham
Healthy	46.3964	93.9024	80.4805	76.0181	56.4103	99.3243	88.2759	69.4444	45.6716	92.3833	91.8216	76.9697	79.9486	54.9254	49.1525	47.2527	53.4965	78.6713	39.7163	88.2023
Early post	97.449	100	79.5389	81.0811	68.4931	99.3671	98.1308	90.404	87.7395	97.7987	95.3125	87.5839	72.6542	62.215	61.4786	67.7778	73.9583	87.1951	74.1135	96.4824
Late post	84.6561	100	84.3195	74.359	64.557	92.3664	82.5175	73.2394	57.9114	99.6655	75.0929	74.0061	68.2415	43.3628	41.1003	47.4227	51.1864	66.9841	54.3919	83.7333

## Sheet: Figure 2
Panel B
Place cell to place cell	Non-coding cell to place cell
18.281	-0.587
10.108	-0.175
-1.042	0.1866
28.015	-1.036
3.3151	0.0518
11.69	-2.363
7.0797	0.4878
47.368	-0.325
7.1159	0.0288
5	0.7929
9.3769	-0.658
19.057	-2.221
3.3296	-1.971
18.427	-0.729
13.661	-2.76
16.763	-3.025
13.627	-4.42
9.784	-0.347
5.1495	-6.079
23.645	-0.604
Panel C left	Sham											Stroke
Place cell to place cell	10.523	-3.425	15.66	4.1928	20.469	9.8367	16.918	8.688	30.094	12.822	13.228	-3.691		8.9631	2.3788	-8.1	-1.961		3.5055	8.7794
Non-coding cell to place cell	-0.08	0.2905	-1.659	-3.02	-6.82	-5.274	-9.211	-0.283	-3.431	-5.428	0.1508	2.1415	0	-0.524	-4.745	-2.313	0.3517	-1.543	0.2094	-1.38
Panel C right	Sham											Stroke
Place cell to place cell		16.942	18.135	10.499	21.616	11.422	13.136	19.67	11.179	19.486	5.5709	9.3394		7.6834	20.233	20.164	-1.667	32.722	24.644	16.796
Non-coding cell to place cell	-0.39	-0.652	-1.136	-1.205	-6.837	-2.166	-1.802	-4.651	0.3602	-3.365	0.3939	0.2499	0	-0.467	-1.313	-2.278	0.2496	-1.224	-1.389	-0.965
Panel D		Sham											Stroke
left	nonC > nonC	0.8331	1.2365	4.8445	2.7282	10.875	3.1221	21.599	12.786	2.1066	14.579	0.3076	-1.617	0	-0.02	0.615	-3.753	-0.203	0.822	1.5317	8.599
	nonC > unstable	-0.285	-0.488	-0.474	1.0633	3.2874	-0.131	0.0069	-5.228	-0.203	-1.313	-0.486	1.6173	0	-0.414	1.1119	9.4024	0.2034	-0.822	-0.997	-4.231
	nonC > stable	-0.548	-0.749	-4.371	-3.791	-14.16	-2.991	-21.61	-7.558	-1.904	-13.27	0.178	0	0	0.4339	-1.727	-5.649	0	0	-0.534	-4.368
middle	unstable > nonC	-11.2	-15.21	-10.27	1.8362	-8.785	3.4657	-10.51	-8.565	-9.608	0.1007	-6.709	-0.222	0	-7.069	5.7977	6.6517	0.7109	-15.08	-3.371	-2.445
	unstable > unstable	6.0286	6.3931	4.1602	-3.452	-1.636	-0.313	-1.508	8.3552	1.6636	1.2737	8.5511	0.2225	0	8.3703	-3.547	-14.55	-0.711	15.082	2.1096	-1.426
	unstable > stable	5.1672	8.8168	6.1067	1.616	10.421	-3.153	12.017	0.2101	7.9443	-1.374	-1.842	0	0	-1.302	-2.25	7.9	0	0	1.2619	3.8719
right	stable > nonC	-5.273	-12.95	-19.9	-20.32	-16.2	-9.797	-16.65	-19.07	-14.92	-23.71	-6.34	2.5749	0	0.4237	-4.904	-8.338		1.9562	-3.934	-9.889
	stable > unstable	-0.566	4.9323	-1.098	-5.889	-5.846	-1.639	0.4295	6.2663	2.0286	1.6942	3.1028	-2.575	0	1.1905	-5.034	-0.584		-1.956	2.6679	7.4692
	stable > stable	5.8393	8.0127	21	26.209	22.047	11.436	16.216	12.799	12.889	22.018	3.237	0	0	-1.614	9.9381	8.9226		0	1.2663	2.4197

## Sheet: Figure 3
Panel A
Days after stroke	No Recovery				Recovery					Sham
-4	0.931522	1.00327	0.765095	0.829266	0.846168	0.75531	0.567273	1.21374	1.37026	1.26555	1.30631	0.262574	0.507425	0.613829	0.36713	0.653711	1.47043	1.26329	1.0313	0.850071
-3	1.0406	0.627413	0.807308	0.818311	1.0133	0.89533	0.688812	1.13242	0.991394	1.28834	1.34493	0.744512	0.800394	0.3035	0.586332	0.442312	1.39924	1.43356	1.00509	0.766381
-2	0.894889	1.01992	1.13261	1.228	1.06039	1.17403	0.946646	0.94501	0.962563	1.30793	0.993167	0.828909	1.05528	0.782725	0.752842	1.12276	1.12623	1.05712	1.16548	0.925019
-1	1.07552	1.03446	1.03241	0.770208	1.12229	0.674758	1.24765	0.875928	0.999287	0.622407	1.2017	0.709404	0.959978	1.01046	1.06642	0.851905	1.02923	1.06664	0.798236	0.961885
0	1.02959	0.945618	0.834982	1.00179	0.817321	1.15121	0.805702	1.17906	1.03815	1.06966	0.805135	1.46169	0.984741	1.20682	1.18074	1.02534	0.844535	0.876244	1.03628	1.1131
3	0.492404	0.114655	0.07635	0.161107	0.418515	0.544174	0.277149	0.414505	0.418464	0.967306	1.40486	1.17463	0.833282	0.778269	0.942721	0.977156	1.72842	1.73977	1.19442	0.95172
6	0.411217	0.285926	0.146139	0.652317	0.798588	0.687603	0.473454	0.984227	0.974383	1.36137	0.864586	1.14007	0.857085	1.12716	0.607943	0.914022	1.63032	1.52347	1.28164	0.955727
9	0.611477	0.084337	0.286856	0.318805	1.02164	0.77419	0.799084	1.05136	0.934042		1.31405	1.30461	0.894982	1.1871	0.586894	1.00623	1.139	1.30271	0.847091	0.848847
12	0.621406	0.144274	0.298248	0.788755	1.04839	0.757512	0.719188	1.02984	1.23675	0.722582	1.31352	1.26934	0.983228	1.37565	0.650235	0.362798	1.0318	1.03301	1.14778	0.747153
15	0.391436	0.050895	0.182779	0.805946	1.07076	0.758073	0.713053	1.37918	1.36418	0.824587	0.900623	1.19315	0.895883	1.07079	1.0823	0.844379	1.12261	1.22124	0.877722	1.06
18	0.412121			0.385879	1.13155	0.818516	0.735192	1.46614	1.4469		1.15524	1.46618	0.943691	1.08515	0.869603	0.527945	1.54593	1.32733	1.32864	1.12703
Panel B	No Recovery				Recovery					Sham
Healthy	26.5766	2.43902	9.60961	15.2778	11.7647	21.7949	0	5.51724	27.1642	3.6855	4.08922	11.5152	10.0257	22.3881	25.4237	26.3736	23.0769	10.4895	30.1418	5.89888
Early post	0	0	1.44092	2.0202	6.30631	10.9589	0	0	5.36398	1.57233	1.17188	11.0738	13.6729	27.3616	31.1284	28.3333	14.5833	11.2805	19.8582	1.75879
Late post	4.7619	0	4.14201	13.1455	18.3761	29.1139	0	17.4825	10.443	0.334448	13.3829	19.5719	17.0604	45.7227	35.9223	45.8763	27.4576	28.254	29.3919	5.6
Panel D	Sham											Recovery				No Recovery
Healthy	0.233431	0.148301	0.221041	0.151859	0.263119	0.267066	0.345139	0.379701	0.246023	0.265026	0.106551	0.11701	0.107456	0.1855	0.279592	0.19641	0.252275	0.245843	0.261938
Early post	0.158843	0.136823	0.243084	0.185792	0.307667	0.238404	0.374393	0.337882	0.309309	0.224889	0.102557	0.10447	0.108692	0.126394	0.133851	0.0826321	0.0735752	0.125423	0.089773
Late post	0.136674	0.183985	0.213859	0.131139	0.293149	0.259016	0.389007	0.350147	0.26347	0.224613	0.10168	0.186947	0.210863	0.269855	0.180385	0.105943	0.0748657	0.121038	0.197453
Panel E	Sham											Recovery				No Recovery
Healthy	0.816854	0.782177	0.877615	0.795073	0.896687	0.851378	0.877867	0.899784	0.894513	0.911488	0.861468	0.697819	0.798976	0.835117	0.891636	0.845855	0.862089	0.841721	0.860541
Early post	0.729271	0.691207	0.896011	0.868905	0.933988	0.80195	0.911048	0.907725	0.922538	0.870797	0.837032	0.657655	0.724881	0.708313	0.872674	0.681218	0.734594	0.754999	0.71195
Late post	0.695368	0.752607	0.851501	0.835374	0.870577	0.88751	0.906512	0.885295	0.879385	0.883062	0.842363	0.7919	0.875871	0.857674	0.86521	0.724992	0.625032	0.649905	0.807882
Panel F	Sham											Recovery				No Recovery
Healthy	0.0506622	0.0544673	0.0945353	0.0591054	0.103875	0.0532132	0.13502	0.123207	0.0699704	0.113355	0.0589137	0.0136528	0.0396566	0.0614906	0.170594	0.0656954	0.0817582	0.0790672	0.0863634
Early post	0.0385233	0.0537601	0.089807	0.0512674	0.156987	0.0839747	0.156653	0.107597	0.0993441	0.122907	0.0356909	0.0126635	0.024405	0.0299263	0.0818873	0.0184826	0.0143082	0.016625	0.0316089
Late post	0.0404921	0.0438211	0.0727922	0.0371052	0.116752	0.0490241	0.0885982	0.0885235	0.0346259	0.0851388	0.0446965	0.0125018	0.0405784	0.0378149	0.0828672	0.0237854	0.00890983	0.0144582	0.0394994

## Sheet: Figure 4
Panel B	Sham											Recovery					No Recovery
Healthy - Healthy	0.432862	0.401497	0.480199	0.521313	0.605821	0.405637	0.479011	0.501358	0.36371	0.550449	0.653629	0.477045	0.489573	0.281961	0.482437	0.686087	0.53794	0.428859	0.384155	0.45988
Healthy - Stroke	0.409681	0.38588	0.605628	0.541329	0.692983	0.641877	0.698018	0.689896	0.67623	0.700802	0.667312	0.319397	0.531175	0.386895	0.328431	0.576777	0.339833	0.473966	0.202542	0.514135
Early - Early	0.491853	0.394664	0.687372	0.595963	0.658032	0.659243	0.678667	0.611921	0.628792	0.704411	0.706629	0.391827	0.598643	0.396762	0.568178	0.626436	0.438964	0.233834	0.201059	0.53483
Late - Late	0.463933	0.476897	0.629775	0.621079	0.680189	0.500589	0.619809	0.628659	0.516468	0.674103	0.698684	0.628273	0.751837	0.421196	0.718293	0.686362	0.419539	0.398099	0.341327	0.474597
Panel C	Sham											Recovery					No Recovery
Healthy - Healthy	0.955107	0.589381	1.47241	0.854701	1.83123	0.674746	1.17288	1.36502	0.469592	1.15346	0.742819	0.472005	0.759603	0.829696	0.815701	1.84125	1.14504	0.886838	1.01298	1.1652
Healthy - Stroke	0.474623	0.540086	1.95903	0.900428	1.41238	1.58372	1.85856	1.84636	1.72254	1.60703	0.697453	0.0811067	0.872927	0.34993	0.301111	0.862163	0.293253	0.283566	0.113879	0.434229
Early - Early	0.662762	0.463815	2.29276	0.99028	1.82361	1.37409	1.98866	1.88753	1.76009	1.84514	0.739081	0.594861	1.7945	0.691865	0.944543	0.616084	0.197844	0.599536	0.167342	0.513039
Late - Late	0.686934	0.987638	2.06922	1.09933	1.93347	1.06661	1.83025	1.86118	1.17283	1.3834	0.797006	0.887988	1.54896	0.981639	1.45605	1.04284	0.482901	1.23293	0.547903	0.884889
Panel G	Sham											Recovery					No Recovery
Healthy - Healthy	0.130115	0.160957	0.300531	0.127053	0.29789	0.258158	0.160957	0.148533	0.335229	0.207665	0.205218	0.168156	0.0563199	0.103312	0.196608	0.428829	0.222529	0.104174	0.159493	0.221759
Healthy - Stroke	0.0704736	0.13253	0.195561	0.0775374	0.211516	0.154148	0.13253	0.0998484	0.210743	0.108666	0.101994	0.182293	0.020424	0.0818259	0.14537	0.23439	0.0329742	0.0155748	0.0568396	0.0575446
Stroke - Stroke	0.113666	0.207388	0.240092	0.0948604	0.338455	0.212167	0.207388	0.12894	0.273833	0.259361	0.190116	0.348273	0.0715883	0.108925	0.310577	0.275747	0.0272833	0.0133297	0.068834	0.0714495

## Sheet: Figure 5
Panel B	Sham											Recovery					No Recovery
Healthy	0.00309931	0.0129778	0.00401165	0.0088952	0.00408675	0.00311275	0.00142067	0.00278402	0.00420364	0.00272771	0.00238973	0.0332544	0.010444	0.0172837	0.0083042	0.00146676	0.00145233	0.003339	0.00497659	0.00106686
Early Post	0.00265702	0.0111998	0.00578	0.0110557	0.00290016	0.00336539	0.00140881	0.00259804	0.00335772	0.0050359	0.00504691	0.00665568	0.00607928	0.0138027	0.00701365	0.00270742	0.0107446	0.0176642	0.00269808	0.000844789
Late Post	0.00378797	0.015475	0.00496919	0.00741662	0.0034779	0.00247675	0.00187428	0.00304733	0.00269087	0.00338358	0.00288381	0.0148339	0.00910044	0.0118747	0.00513619	0.00238972	0.00257148	0.000684924	0.00328782	0.00180687
Panel D	Sham											Recovery				No Recovery
Healthy	0.160289	0.122761	0.20542	0.159182	0.228846	0.168352	0.20095	0.159434	0.160631	0.204533	0.271236	0.0962782	0.102455	0.231886	0.199663	0.184964	0.113877	0.165801
Early Post	0.333333	0.0784632	0.268359	0.128466	0.179331	0.151337	0.197808	0.140222	0.183647	0.157087	0.2	0.0937562	0.189094	0.22619	0.12738	0.0363636	0.0995547	0.113553
Late Post	0.166667	0.141751	0.275511	0.125203	0.185729	0.177399	0.213591	0.196576	0.159975	0.190795	0.201028	0.207614	0.273721	0.329408	0.169031	0.16018	0.104719	0.179414
Panel E	Sham											Recovery					No Recovery
Healthy	0.443926	0.548015	0.490832	0.401317	0.458445	0.481606	0.416051	0.521963	0.483408	0.531747	0.494228	0.627687	0.520738	0.488462	0.580123	0.497232	0.504214	0.440281	0.517047	0.425385
Early Post	0.438128	0.51212	0.544005	0.475429	0.473809	0.508551	0.541335	0.493572	0.488822	0.550247	0.5586	0.576751	0.452524	0.425774	0.505739	0.403501	0.366685	0.382499	0.424115	0.348443
Late Post	0.452844	0.61537	0.513594	0.438656	0.491976	0.520161	0.430151	0.527155	0.500192	0.502821	0.438833	0.653694	0.597273	0.531969	0.559644	0.447311	0.441105	0.347687	0.517292	0.421931
Panel G
Healthy	Sham										Recovery				No Recovery
far	15.625	25.1613	22.6216	33.275	35.7771	35.8108	26.9474	24.3697	22.2222	3.94737	26.1146	13.2308	51.3889	28.1195	43.2217	13.7339	36.9863
close	15.625	36.129	35.9408	31.3485	37.8299	34.4595	44	28.5714	36.1953	9.21053	49.0446	44	16.6667	32.1617	39.8724	47.6395	35.6164
in	68.75	38.7097	41.4376	35.3765	26.393	29.7297	29.0526	47.0588	41.5825	86.8421	24.8408	42.7692	31.9444	39.7188	16.9059	38.6266	27.3973
Early Post	Sham										Recovery				No Recovery
far	0	35.0318	29.3939	32.6123	39.1111	35.6383	23.4694	25.4545	18.932	17.6471	18.7192	17.6471	34.2857	35.1351	100	30.9942	25
close	88.8889	43.3121	36.9697	23.6273	39.1111	27.1277	42.8571	34.5455	38.835	41.1765	58.1281	47.0588	31.4286	33.7838	0	45.0292	31.25
in	11.1111	21.6561	33.6364	43.7604	21.7778	37.234	33.6735	40	42.233	41.1765	23.1527	35.2941	34.2857	31.0811	0	23.9766	43.75
Late Post	Sham										Recovery				No Recovery
far	7.393	41	20.9302	38.6412	32.2862	30.9963	24.7006	26.749	22.0421	22.6667	14.7696	8.33333	20.3125	20.8015	30.3279	13.5889	32.8467
close	23.7354	29.5714	42.7907	28.8217	35.6021	30.4428	50.4491	37.037	41.1669	38.6667	57.1816	77.5641	64.5833	35.687	45.082	48.4321	27.7372
in	68.8716	29.4286	36.2791	32.5372	32.1117	38.5609	24.8503	36.214	36.7909	38.6667	28.0488	14.1026	15.1042	43.5115	24.5902	37.9791	39.4161

## Sheet: Supp. Figure S1
Panel C
Sham	No deficit	Recovery	No Recovery
41.1545	57.6435	1227.2	3259.67
18.5548	105.84	401.981	4564.95
	30.2646	147.385	3787.27
	164.044	2081.68	61.8407
	71.252	249.409
	55.616
	38.9562
	323.075
	84.8064
Panel D
Recovery	No Recovery
1.37624	0.3258
1.0196	1.50632
1.4544	0.9572
2.3018	31.3672
1.35792	8.65912
5.67524	1.00416
1.3694	2.9544
1.17696	2.5786
2.04228	2.89468
0.91084	1.72592
1.5216	4.4762
1.61408	2.31876
7.04264	0.31116
0.76812	1.75876
1.5408	0.48384
0.67644	2.951
0.5308	0.76576
0.75856	2.88248
0.63112	9.93288
0.45584	2.61344
0.45584	1.71152
0.92828	5.13168
0.91168	0.61092
0.91168	0.78852
0.92236	1.72688
0.92236	2.14864
0.6486	1.00924
1.84472	3.21036
0.92236	5.381
0.63936	1.9922
6.50524	3.59152
0.86272	0.98268
0.86272	2.71148
0.9086	1.371
2.58812	2.3168
0.86272	1.28272
0.86272	12.7837
0.86272	1.73652
0.86272	4.41268
0.83016	1.25976
1.30092	9.98764
0.65044	4.6212
0.65044	1.96072
0.65044	1.16468
1.30092	1.23444
1.30092	1.44788
1.30092	0.68108
0.65044	3.2024
0.70976	6.76104
0.13248	5.26688
0.14212	2.93556
0.41504	3.19492
0.82224	5.4556
0.22892	2.54836
0.22892	3.32552
0.22892	1.04516
0.45788	10.6571
1.3126	8.4252
0.79588	2.56972
0.79588	1.57
0.79588	1.33784
0.71764	2.08456
0.32092	0.26408
1.75216	0.54856
0.8664	3.52504
0.18588	1.4236
9.75236	0.46936
0.69728	0.20368
1.99548	0.55044
1.99544	2.57348
0.23416	0.65852
2.96672	1.30312
3.03632	0.31484
1.42068	0.82276
0.80336	0.56836
0.92084	3.36552
4.43956	0.28336
5.21044	1.0558
2.98756	1.0712
1.4778	0.76748
0.41344	1.17112
0.126	2.51608
0.22896	0.192
0.2682	1.6972
1.05236	0.83768
0.29476	2.06976
1.21968	0.4986
1.13488	1.22048
0.8518	0.5198
0.64768	1.2956
1.02128	1.9616
1.74084	2.30984
0.927	2.58208
1.02124	0.4398
3.55972	3.13224
2.75096	0.461
8.09808	5.35812
2.751	1.1302
3.66	1.11596
1.72972	1.73532
5.13976	1.1584
0.28932	2.24536
1.08428	1.11704
1.55012	2.70492
1.37064	0.96944
9.48212	0.49464
0.92932	3.08984
1.19724	2.10988
5.93852	0.7824
0.83244	0.37596
3.60036	0.83792
3.02536	1.80348
0.41792	0.60304
2.97252	0.69712
3.66188	1.78108
4.09324	6.5088
1.6238	2.47504
3.9656	1.79256
2.70888	1.1078
13.6026	5.54408
1.58428	3.1854
1.45088	2.7154
6.80128	4.62024
1.64988	0.59388
1.64988	0.96056
2.7528	3.56896
13.4693	1.90568
1.2562	1.81556
3.53588	1.697
1.68456	7.17132
1.90572	2.83692
2.30992	1.50712
3.65776	5.45644
1.41092	0.82644
1.43156	3.29512
1.0542	1.41116
2.95264	0.44436
1.66344	0.91872
1.19752	4.70304
1.09508	1.8338
1.18708	1.73616
0.446	1.03864
0.92232	3.7032
0.84084	0.64844
1.31112	4.24372
2.7588	2.69372
0.67552	1.63552
2.19204	0.69136
0.67588	0.8394
0.67552	0.56576
1.40296	1.91988
1.3748	5.07576
0.99464	1.02916
0.67288	1.98352
1.08668	8.19444
0.9394	0.1726
0.95756	1.05196
1.39196	2.72608
1.0044	2.67152
0.98048	0.22768
0.46464	0.75168
0.54996	2.513
0.42744	1.88248
0.77272	2.00984
0.64096	2.64432
1.30628	7.47712
0.64728	3.46428
1.0368	0.52624
2.18844	2.05352
1.72708	1.35908
2.3322	2.32872
2.28664	1.81324
0.75864	2.87432
0.8508	0.49508
1.16328	0.81224
	5.34584
	0.89468
	0.62064
	1.15088
	0.79408
	0.56736
	1.46948
	1.46372
	0.72108
	1.2408
	1.36184
	20.143
	17.8515
	13.0777
	6.92908
	5.16224
	11.7904
	10.5426
	66.8748
	26.5172
	5.816
	33.4222
	19.7925
	38.8389
	24.1016
	41.4204
	5.6498
	3.40332
	8.5206
	3.0708
	10.2102
	23.1708
	2.58596
	40.9356
	10.5472
	38.7905
	1.9564
	45.9748
	12.5536
	4.8196
	9.8518
	40.4804
	29.3853
	1.00628
Panel E
spheres	lesion
201.355	0.062957
164.044	0.047821
30.2646	0.076151
71.252	0.143524
2081.68	2.19123
147.385	0.18507
401.981	0.316203
1227.2	1.021
105.84	0.224347
57.6435	0
3259.67	3.32024
4564.95	4.32434
3787.27	5.5928
Panel F	Sphere load																						Lesion volume
Neocortex	45.1841	41.206	18.75	60	50.0467	46.0568	46.5884	44.9275	35.4545	27.2727	34.5291	34.1176	50	45.5142	26.3158	31.25	27.7778	52.6316	44.4444	35.8974	34.8315	30.7692	51.2356	41.0922	0	50.4071	34.0568	35.9094	32.8111	52.8664	35.7487	3.8356	30.6048	9.15026	5.81312	33.0845	45.3135	38.0856
Hippocampus	9.34844	13.0653	18.75	11.5789	13.7255	13.5647	12.3258	8.69565	13.8636	36.3636	12.5561	5.88235	3.125	8.3151	18.4211	25	5.55556	0	16.6667	24.359	21.3483	11.5385	8.71185	9.24995	35.9581	5.9272	12.3631	11.3465	12.8479	3.73035	16.5559	54.5226	9.30938	27.3926	1.02981	3.15559	6.48903	8.04751
Thalamus	9.91501	10.0503	50	4.21053	11.4846	8.67508	8.1438	13.7681	17.5	13.6364	11.2108	5.88235	15.625	7.43982	7.89474	12.5	33.3333	0	15.2778	10.2564	8.98876	7.69231	10.2973	10.6433	64.0419	0.776867	27.6404	16.4623	13.7284	4.37556	11.1324	40.4105	14.6181	15.9638	62.1717	15.8324	15.9376	53.8669
Striatum	9.34844	12.5628	0	10.5263	9.52381	11.1987	12.1056	10.1449	6.36364	9.09091	10.7623	17.6471	9.375	14.0044	7.89474	6.25	5.55556	0	11.1111	8.97436	2.24719	7.69231	7.77379	18.2818	0	21.1193	13.0241	15.4168	19.6357	21.0249	16.5764	0	33.7056	33.2412	2.12608	31.0947	3.41602	0
White matter	0.849858	1.50754	6.25	0	0.466853	0.55205	0.660308	0	1.81818	4.54545	2.24215	3.52941	0	2.407	10.5263	0	5.55556	10.5263	5.55556	6.41026	10.1124	15.3846	0	0.0256646	0	0	0.577073	1.19719	0.734842	0	0.872083	0	0.794518	0	8.41172	1.84364	0
Other	25.3541	21.608	6.25	13.6842	14.7526	19.9527	20.1761	22.4638	25	9.09091	28.6996	32.9412	21.875	22.3195	28.9474	25	22.2222	36.8421	6.94444	14.1026	22.4719	26.9231	21.9814	20.7071	0	21.7695	12.3385	19.6679	20.242	18.0028	19.1145	1.23125	10.9676	14.2523	20.4476	14.9892	28.8438	0
Panel G
Spheres	Early Post	Late Post
8.08989	0.481066	0.542076
9.09091	1.67295	1.55514
1.79372	1.29845	2.25194
3.52941	0.776455	0.972134
3.125	0.68215	1.48151
5.63991	0.872762	1.63526
5.26316	0.826842	0.80093
5.26316	0.602584	0.748919
2.77778	1.52853	1.52103
1.28205	1.37107	2.21261
5.55556	1.92654	1.26378
7.40741	1.92387	1.46633
Panel H	Early Post			Late Post
	Mean	Upper Limit	Lower Limit	Mean	Upper Limit	Lower Limit
Other	-0.008	0.022	-0.038	-0.0002	0.016	-0.017
White matter	0.0532	0.179	-0.073	-0.0347	0.035	-0.105
Striatum	-0.0041	0.078	-0.086	0.003	0.047	-0.041
Thalamus	-0.0139	0.044	-0.072	-0.0327	0	-0.065
Hippocampus	0.0183	0.074	-0.037	0.0339	0.067	0.001
Neocortex	0.0005	0.027	-0.026	0.0018	0.018	-0.015

## Sheet: Supp. Figure S2
Panel A
Healthy	2	7	10	22	32	35
0	7	3	1	0	0	0
0	1	0	0	0	0	0
0	2	0	0	0	0	0
0	0	0	0	0	0	0
0	4	2	0	0	0	0
0	1	0	0	0	0	0
0	3	0	0	0	0	0
0	0	0	0	0	0	0
0	2	1		1
0	0	0	0
0	1	0	0
0	2	2
0	4	2
Panel B
Healthy	2	7	10	22	32	35
63.75	0	57	67	75	80	84
67.875	67	50	62	71	57	62
48.5	0	25	50	0	21	25
60	52	57	45	0	60	67
65.625	0	82	61	72	63	74
60.25	40	53	47	43	35	57
58.5	0	0	0	55	45	0
83.25	60	92	79	77	85	79
Panel C	Stroke																						Sham
Healthy	2477.48	2088.14	2486.28	2224.09	2187.39	1929.75	2370.61	2397.01	2693.93	1884.45	2196.04	2646.82	2307.33	2115.08	1574.5	2821.11	3067.55	1919.51	2159.09	2618.21	2366.57	2390.56	1232.89	2392.73	1731.24	2528.37	1623.31	1893.6	2319.43	1966.58	1592.05	2057.96	2340.39	2960.69	2621.71	1635.64	2156.62
Stroke	3345	2088.14	2495.1	2496.96	2187.39	1929.75	2756.54	3692.15	2665.63	2747.65	2542.71	2708.17	2511.17	2009.1	1860.88	2992.3	2470.96	2680.78	1998.55	2493.47	2168.27	2300.86	2515.75	2161.1	2174.4	1649.72	2347.67	1881.9	1941.09	1899.31	1905.74	2027.4	2319.15	2667.28	2176.68	1448.33	2715.56
Panel D	Sham											Stroke
Healthy	18.5288	16.6508	16.5246	14.8271	12.2401	14.8248	13.836	18.7582	17.1547	12.7271	10.2789	22.4238	17.2693	18.0643	17.5941	16.6558	14.3593	22.9979	18.4102	11.7956
Early Post	17.5365	14.2719	16.6063	14.1869	12.9234	11.8437	11.785	14.3853	17.411	11.6962	11.4811	15.1968	10.7515	13.2265	13.5308	14.5761	12.5802	17.0153	13.6207	11.6971
Late Post	23.1927	17.2107	17.3323	13.8205	13.5493	18.4169	13.101	18.8295	20.88	13.6182	11.7908	21.1205	13.8083	17.2879	14.822	18.5019	15.016	19.7443	16.8564	10.56
Panel E/F	Sham											Recovery					No Recovery
Healthy	122.763	53.7608	120.343	63.5468	50.5578	51.0417	54.8524	74.541	78.351	51.5581	72.2938	43.5143	76.7439	90.179	53.0281	69.7051	54.4642	68.7167	91.6622	64.7842
Early Post	109.57	35.4143	63.218	24.2055	28.75	36.75	28.1	27.5	52.8535	47.4864	61.0833	9.5909	75.4	59.9165	36.101	31.8493	65.4181	25.4693	101.356	42.5389
Late Post	45.0722	48.2887	52.9187	48.019	33.1355	58.0414	83.6279	46.3786	81.7981	60.5653	53.6651	41.1472	114.892	90.2365	57.409	60.8633	24.0821	49.6422	83.8253	68.8495

## Sheet: Supp. Figure S3
		Sham											Stroke
left	nonC > nonC	0.3431	0.1748	1.9446	2.9856	12.507	1.5493	10.733	9.8251	4.8954	8.0144	1.207	0.1712	0	2.1294	3.9227	3.9218	0.0305	1.0214	-0.081	2.2466
	nonC > unstable	0	0.4245	-0.241	0.9733	3.9893	-1.975	0.0125	-4.253	-1.099	0.1133	-0.348	0.4982	0	-1.388	-3.288	-2.104	-0.031	0	-0.127	2.4948
	nonC > stable	-0.343	-0.599	-1.704	-3.959	-16.5	0.426	-10.75	-5.572	-3.796	-8.128	-0.859	-0.669	0	-0.742	-0.635	-1.818	0	-1.021	0.2078	-4.741
middle	unstable > nonC	0.1381	2.4818	-49.27	-6.097	-2.726	-3.928	-17.26	-35.59	-6.709	-1.212	-26.74	-4.995		-8.68	-24.34	2.4265	8.8	-32.52	-19.62	-51.95
	unstable > unstable	0	10.585	19.283	5.3545	1.6721	8.9025	-7.151	21.843	35.238	1.2908	17.949	9.5639		5.2436	16.149	7.0253	-8.8	0	12.43	23.421
	unstable > stable	-0.138	-13.07	29.99	0.7422	1.0535	-4.974	24.413	13.743	-28.53	-0.079	8.7912	-4.569		3.4362	8.1922	-9.452	0	32.52	7.1935	28.525
right	stable > nonC	0.3829	-41.33	-22.43	-18.55	-30.25	-4.99	-25.66	-23.79	-32.05	-33.11	-27.24			14.781	-20.39	-25.73			-23.89	-29.65
	stable > unstable	0	-11.29	-0.256	-6.01	-4.835	-5.956	-4.825	3.5895	3.6509	-1.787	-9.972			-11.02	16.03	5.6166			11.765	-17.27
	stable > stable	-0.383	52.621	22.686	24.557	35.088	10.947	30.489	20.202	28.395	34.897	37.211			-3.758	4.3612	20.117			12.123	46.913

## Sheet: Supp. Figure S4
Panel B	Sham											Recovery					No Recovery
Healthy - Healthy	0.289823	0.3213	0.498495	0.323524	0.242041	0.197162	0.337227	0.413181	0.226453	0.44219	0.263295	0.239776	0.340376	0.325453	0.251953	0.522182	0.349973	0.28747	0.301581	0.397239
Healthy - Stroke	0.324504	0.160728	0.642728	0.305319	0.37065	0.423843	0.445846	0.540269	0.517404	0.448485	0.232672	0.0272287	0.480116	0.32977	0.167059	0.320254	0.121827	0.0653911	0.131725	0.0938319
Early - Early	0.262616	0.171827	0.70753	0.356899	0.456257	0.319379	0.454971	0.477493	0.518778	0.437702	0.177318	0.318235	0.613802	0.158355	0.305702	0.211236	0.0513998	0.183183	0.149781	0.0672551
Late - Late	0.177865	0.304718	0.670765	0.391699	0.452133	0.345943	0.513386	0.52532	0.403818	0.396696	0.23142	0.338383	0.532253	0.475562	0.476073	0.334027	0.179163	0.137751	0.262665	0.278159
Panel C	Licks per trial
RPP	Healthy-Healthy	Healthy-Stroke	Early-Early	Late-Late
0.217096	82.0714
0.36255	182.929
0.31598	42
0.383966	37.3333
0.266248	92.45
0.180725	43.3
0.415438	80.8
0.187385	109.6
0.415778	112.9
0.291691	68
0.301268	50
0.370939	49.3333
0.154552	37.5714
0.325001	40.2222
0.306365	64.5
0.374387	83.8333
0.310521	64.1429
0.351021	74.75
0.314816	101.545
0.109726	35.6429
0.498495	116.667
0.323524	63.4286
0.264369	67
0.239787	44.5556
0.221968	79
0.0828005	66.5
0.311523	49.4286
0.443709	77.8333
0.35077	75.5
0.303859	44.4
0.370594	80
0.511899	35
0.532466	93
0.553159	86.6667
0.273204	87.625
0.202074	104.9
0.250833	65
0.4958	40.8889
0.388581	45.5
0.475618	29.625
0.549171	58.375
0.258981	54.1667
0.26761	84.8333
0.324504		156.5
0.121827		65.6129
0.0653911		76.25
0.131725		100.667
0.160728		73
0.0272287		47.5333
0.480116		54.6364
0.32977		110.6
0.167059		45.1667
0.642728		96.5
0.305319		55.0909
0.37065		39.4
0.423843		41.375
0.0938319		51.75
0.445846		31.6667
0.320254		78.2308
0.540269		78.5
0.517404		86.2857
0.448485		58.1538
0.571191		38.75
0.232672		82.7273
0.26258			46
0.262653			106.667
0.0692577			111.25
0.033542			19.5862
0.0981404			1.21053
0.21362			18.8667
0.237789			72.9
0.149781			113.4
0.171827			13.4286
0.178597			7
0.457873			12.1818
0.470849			49.8
0.756755			101
0.158355			11
0.141567			7.11111
0.469837			65.0909
0.70753			66.7692
0.356899			22.1111
0.456257			31.5
0.319379			36.5
0.0672551			19.6111
0.454971			32.2
0.211236			10.1429
0.477493			31
0.518778			49.8889
0.437702			44.2727
0.520313			55.6667
0.177318			42.8333
0.159348				112.474
0.196382				44.6111
0.145072				5.64706
0.311123				43.9444
0.0812943				33
0.102478				16.5882
0.173024				57.5385
0.258906				128
0.251836				62.25
0.277253				85.625
0.506221				57.4
0.38453				50.2222
0.263697				41.75
0.348704				53.9
0.319593				54.0455
0.206044				44.6667
0.104233				74.1034
0.371173				23.4286
0.452477				28
0.205555				38.4286
0.202348				45.6429
0.430178				42.0714
0.368568				52.4
0.277533				70.875
0.265568				74.6
0.674619				108.818
0.687207				121.824
0.676506				127.941
0.612085				128.789
0.348011				108.833
0.647121				70
0.495719				98.2857
0.472761				95.125
0.281089				100.812
0.408782				44.1
0.675453				129.333
0.516285				48.2222
0.5609				60.25
0.442199				53.1
0.498156				68.9524
0.450878				65.5882
0.38802				72.35
0.665924				59.6667
0.727025				51.375
0.679677				55.8571
0.630807				38.75
0.665671				53.8571
0.655487				74.4667
0.498224				26.3
0.568257				62
0.413142				52.8333
0.272798				35
0.279842				34.9
0.317931				56.6
0.444754				26
0.461871				37.75
0.448814				23.6667
0.458377				44.6667
0.449825				27.2143
0.449157				41.4545
0.0819134				37
0.432783				59.9375
0.290826				61.3636
0.19735				52
0.473616				56.5
0.473234				58.7
0.47188				52.3
0.206242				65.4667
0.251931				54.4615
0.258078				62.0769
0.21449				54.5
0.26991				85.5556
0.404315				76.5714
0.342149				70.381
0.411321				24
0.462381				33.4286
0.420516				62.3333
0.506156				76.875
0.649327				85.1
0.610838				83.1111
0.53316				121
0.34501				53.5556
0.319133				53.6667
0.254882				37.1667
0.27696				61.2857
0.299072				26.8571
0.409103				59.125
0.434024				78.625
0.546523				24
0.492137				36.4667
0.413571				57.4167
0.512486				37.3333
0.584333				51.2308
0.602873				43.7692
0.403682				55.8182
0.345567				66.8333
0.167699				87.2143
0.189227				77.7
0.574102				77.4167
0.564573				72
0.581877				73.1875
0.447481				50.7
0.423487				41.2727
0.338695				44.8333
0.327533				91.5
0.366125				57.5714
0.391163				44.375
0.482389				65.3333
0.52443				31.25
0.442229				38
0.422628				33.3
0.339433				18.8571
0.359978				34.375
0.467955				63.5
0.505066				32.25
0.18939				79.3333
0.27725				44
0.288263				56
0.177032				41
0.126201				42.5
0.17674				60.3333
0.385064				62.6

## Sheet: Supp. Figure S5
Panel B	Sham											Recovery				No Recovery
Healthy	0.0479863	0.0497366	0.0471812	0.0474046	0.0441472	0.0365075	0.0403413	0.0378472	0.0447768	0.0391865	0.0459406	0.0494008	0.0490864	0.0494003	0.0380451	0.0447594	0.04904	0.0449476
Early post	0.048539	0.0499059	0.0467492	0.0467897	0.0358812	0.042377	0.0367416	0.0437878	0.0418383	0.0424477	0.0482841	0.0481369	0.0493208	0.0491707	0.0466174	0.0503872	0.0480429	0.0490809
Late post	0.0493631	0.0485102	0.0453627	0.0475524	0.0361165	0.0384914	0.0382601	0.0345645	0.0436679	0.0423507	0.0479294	0.0458113	0.0493276	0.0483975	0.0421485	0.0478898	0.0487707	0.0469178

[truncated: 3 more sheets: Supp. Figure S6, Supp. Figure S7, Supp. Figure S8]
